# Supplementary material for: Efficacy, Safety, and Usability of Remifentanil as Premedication for INSURE in Preterm Neonates
Source: Children (Basel). 2018 May 22;5(5):63. doi: 10.3390/children5050063 (PMC5977045; doi:10.3390/children5050063)
Supplement: Supplementary file 1 [file children-05-00063-s001.zip]

Archive with 2 entries (2 files):
- children-302284 suplementary 2.pdf
- Summary + Remifentanil Data 166 + DEIDENTIFIED.xlsx
